# Supplementary material for: Temporal Beta Diversity of Bird Assemblages in Agricultural Landscapes: Land Cover Change vs. Stochastic Processes
Source: PLoS One. 2015 May 26;10(5):e0127913. doi: 10.1371/journal.pone.0127913 (PMC4444199; doi:10.1371/journal.pone.0127913)
Supplement: S1 Dataset — Codes and scientific names of birds recorded in this study. (CSV) [file pone.0127913.s001.csv]

Species code	Species name
AAPU	Apus apus
AARV	Alauda arvensis
AATT	Alcedo atthis
ACAN	Carduelis cannabina
ACAU	Aegithalos caudatus
ACIN	Ardea cinerea
AGEN	Accipiter gentilis
ANIS	Accipiter nisus
APLA	Anas platyrhynchos
ARUF	Alectoris rufa
ATRI	Anthus trivialis
BBUT	Buteo buteo
BOED	Burhinus Oedicnemus
CBRA	Certhia brachydactyla
CCAN	Cuculus canorus
CCAR	Carduelis carduelis
CCHL	Carduelis chloris
CCOC	Coccothraustes coccothraustes
CCOR	Corvus corone
CCOT	Coturnix coturnix
CCOX	Corvus corax
CCYA	Circus cyaenus
CEUR	Caprimulgus europeaus
CFRU	Corvus frugilegus
CJUN	Ciscisticola juncidis
CLIV (urbain)	Columba livia (forme urbaine)
CMON	Corvus monedula
COEN	Columba oenas
CPAL	Columba palumbus
CPYG	Circus pygargus
DMAJ	Dendrocopos major
DMAR	Dryocopus martius
DMIN	Dendrocopos minor
DURB	Delichon urbicum
ECAL	Emberiza calandra
ECIR	Emberiza cirlus
ECIT	Emberiza citrinella
ERUB	Erithacus rubecula
FCOE	Fringilla coelebs
FSUB	Falco subbuteo
FTIN	Falco tinnunculus
GCRI	Galerida cristata
GGLA	Garrulus glandarius
HPOL	Hyppolais polyglotta
HRUS	Hirundo rustica
JTOR	Jynx torquilla
LARB	Lullula arborea
LCOL	Lanius collurio
LMEG	Luscinia megarhinchos
LNAE	Locustella naevia
LSVE	Luscinia svecica
MALB	Motacilla alba
MCIN	Motacilla cinerea
MFLA	Moticilla flava
MMIG	Milvus migrans
MMIL	Milvus milvus
MSTR	Muscicapa striata
OOEN	Oenanthe oenanthe
OORI	Oriolus oriolus
PAPI	Pernis apivorus
PATE	Parus ater
PBON	Phylloscopus bonelli
PCAE	Parus caeruleus
PCOL	Phylloscopus collybita
PDOM	Passer domesticus
PHCO	Phasianus colchicus
PMAJ	Parus major
PMOD	Prunelle modularis
POCH	Phoenicurus ochruros
PPAL	Parus palustris
PPHO	Phoenicurus phoenicurus
PPIC	Pica pica
PTRO	Phylloscopus trochilus
PVIR	Picus viridis
RIGN	Regulus ignicapillus
RREG	Regulus regulus
SALU	Strix aluco
SATR	Sylvia atricapilla
SBOR	Sylvia borin
SCOM	Sylvia communis
SDEC	Streptopelia decaocto
SEUR	Sitta europea
SRUB	Saxicola rubetra
SSER	Serinus serinus
STOR	Saxicola torquatus
STUR	Streptopelia turtur
SVUL	Sturnus vulgaris
TMER	Turdus merula
TPHI	Turdus philomelos
TTET	Tetrax tetrax
TTRO	Troglodytes troglodytes
TVIS	Turdus viscivorus
UEPO	Upupa epops
