# Supplementary material for: Temporal Beta Diversity of Bird Assemblages in Agricultural Landscapes: Land Cover Change vs. Stochastic Processes
Source: PLoS One. 2015 May 26;10(5):e0127913. doi: 10.1371/journal.pone.0127913 (PMC4444199; doi:10.1371/journal.pone.0127913)
Supplement: S4 Dataset — Table recording the spatial position (longitude and latitude) and land cover data (hedgerow length, percentage of woodland area, wooded fallow area, juniper fallow area, permanent grassland area, crop area) of sampling sites (rows) in 1982. (CSV) [file pone.0127913.s004.csv]

	longitude	latitude	hedgerow	wood	wooded.fallow	juniper.fallow	grassland	crops
101	0.925582	43.229826	268	0	0	12	67	6
102	0.925542	43.227912	124	0	31	22	0	39
103	0.925587	43.225999	23	0	0	0	89	0
104	0.927962	43.229743	263	0	0	0	48	35
105	0.928066	43.227998	103	0	0	35	23	37
106	0.928049	43.22603	200	0	4	0	17	69
107	0.930582	43.22955	114	15	0	0	6	69
108	0.930624	43.22775	331	0	0	0	33	43
109	0.930513	43.225949	380	0	0	0	34	50
110	0.932736	43.229577	291	0	0	0	5	85
111	0.932778	43.227777	292	0	0	0	76	13
112	0.93282	43.225977	362	0	0	0	22	62
201	0.871547	43.192088	542	0	0	0	33	39
202	0.869507	43.190812	226	33	0	0	37	19
203	0.872947	43.190683	149	0	0	0	27	64
204	0.870769	43.189513	34	74	0	0	2	20
205	0.87416	43.18922	195	14	0	0	66	0
206	0.872499	43.18796	42	67	19	0	13	0
207	0.876158	43.187788	381	0	0	0	62	19
208	0.873912	43.186741	132	32	0	0	57	0
209	0.87745	43.18671	533	0	0	0	76	0
210	0.87579	43.185415	401	50	4	0	33	0
211	0.879068	43.185349	408	1	4	0	80	0
212	0.877363	43.183972	0	78	19	0	3	0
301	0.819407	43.207625	370	0	0	0	0	86
302	0.819473	43.205833	329	12	0	0	52	31
303	0.8219	43.207735	480	2	0	0	51	39
304	0.821759	43.205857	0	64	2	0	0	34
305	0.824276	43.20776	358	5	0	0	57	32
306	0.82422	43.20589	77	45	8	0	12	35
307	0.826766	43.207724	374	6	0	0	30	43
308	0.82679	43.206034	478	5	0	0	47	29
309	0.829518	43.207768	481	10	30	0	48	0
310	0.829711	43.206025	651	0	0	0	42	30
311	0.831687	43.207797	377	0	0	0	85	0
312	0.832056	43.205995	530	15	1	0	20	52
401	0.756799	43.166674	0	55	25	0	6	3
402	0.75591	43.165113	0	48	17	35	0	0
403	0.755182	43.163527	244	0	30	30	5	20
404	0.759426	43.165837	0	10	76	0	14	0
405	0.758389	43.16436	0	50	25	25	0	0
406	0.757355	43.16277	204	0	37	36	7	10
407	0.761442	43.16519	0	95	0	0	5	0
408	0.760407	43.163601	0	59	38	3	0	0
409	0.759356	43.162117	205	0	40	40	10	0
410	0.763921	43.164437	0	100	0	0	0	0
411	0.76273	43.162958	0	41	30	29	0	0
412	0.761545	43.161507	202	0	60	40	0	0
501	0.787289	43.218216	168	34	0	4	54	0
502	0.788252	43.216654	74	37	5	0	23	32
503	0.789118	43.21497	259	31	13	0	49	0
504	0.789082	43.219159	258	3	8	4	61	11
505	0.79046	43.217597	141	19	5	0	29	41
506	0.791659	43.2158	0	98	0	0	0	2
507	0.791696	43.220007	145	13	0	0	67	11
508	0.792826	43.218272	318	0	0	34	46	2
509	0.794103	43.216509	69	37	15	0	20	28
510	0.793921	43.220846	95	3	0	0	19	71
511	0.795116	43.218999	152	11	43	1	10	28
512	0.796118	43.217365	304	0	2	6	69	11
601	0.848938	43.282321	81	0	0	0	12	85
602	0.849448	43.280611	56	0	0	0	37	62
603	0.851243	43.282773	87	0	0	0	44	51
604	0.852088	43.281139	17	0	0	10	44	46
605	0.8535	43.283491	197	0	0	0	56	39
606	0.85435	43.281688	182	0	0	0	54	39
607	0.855835	43.283958	0	0	0	0	76	24
608	0.856871	43.282237	46	0	0	0	99	0
609	0.85836	43.284695	4	0	0	0	6	94
610	0.859096	43.282868	219	0	0	0	88	6
611	0.860476	43.285551	128	0	0	0	70	27
612	0.86188	43.283403	178	0	0	0	83	9
701	0.942637	43.275862	407	18	0	0	67	0
702	0.942633	43.274038	596	0	0	0	51	27
703	0.945368	43.275647	510	0	0	0	54	26
704	0.94516	43.273944	466	0	0	0	51	27
705	0.947553	43.275614	383	35	0	0	50	0
706	0.947506	43.273938	387	0	0	0	54	20
707	0.950146	43.275481	270	46	0	0	27	19
708	0.950327	43.273737	443	3	0	0	80	0
709	0.952482	43.275516	284	23	0	0	54	12
710	0.952478	43.273638	343	0	0	0	65	18
711	0.955151	43.275372	115	21	0	0	77	0
712	0.955037	43.273546	63	0	0	0	97	0
801	0.815489	43.248033	0	90	0	0	0	10
802	0.815347	43.246507	0	100	0	0	0	0
803	0.815546	43.24471	0	100	0	0	0	0
804	0.815592	43.24291	0	85	0	0	7	8
805	0.817766	43.248228	0	100	0	0	0	0
806	0.817963	43.246543	0	100	0	0	0	0
807	0.817701	43.244739	0	100	0	0	0	0
808	0.817749	43.242826	0	100	0	0	0	0
809	0.820075	43.248259	0	100	0	0	0	0
810	0.820431	43.246351	0	100	0	0	0	0
811	0.820476	43.244551	0	100	0	0	0	0
812	0.820208	43.242972	0	100	0	0	0	0
901	0.842658	43.208614	76	0	0	84	0	8
902	0.842525	43.207079	125	0	21	40	22	17
903	0.842548	43.205009	298	0	0	0	13	74
904	0.84261	43.203105	219	0	4	21	66	1
905	0.845076	43.208502	379	0	4	0	0	84
906	0.845129	43.206938	90	0	0	39	29	26
907	0.845246	43.205223	356	0	0	0	71	8
908	0.844983	43.20322	163	0	0	0	68	20
909	0.847831	43.208613	0	0	0	21	34	45
910	0.847678	43.207034	249	0	0	50	24	16
911	0.847809	43.205113	170	8	0	0	71	10
912	0.847808	43.203175	56	0	0	0	1	96
1001	0.86033	43.263986	176	0	0	0	17	72
1002	0.860592	43.262413	292	0	0	0	88	0
1003	0.861188	43.260397	342	0	0	0	50	38
1004	0.862814	43.264362	41	10	0	0	82	4
1005	0.863195	43.262566	202	18	0	0	72	0
1006	0.863477	43.260935	288	0	0	0	58	30
1007	0.86542	43.264546	282	0	0	0	85	3
1008	0.865675	43.262813	458	0	0	0	59	22
1010	0.867546	43.264868	216	0	0	0	71	21
1011	0.868049	43.263187	442	0	0	0	86	0
1012	0.868663	43.261475	191	0	0	0	90	0
1101	0.964779	43.247564	191	0	0	0	0	95
1102	0.966271	43.246001	0	0	0	0	0	100
1103	0.966841	43.248606	319	0	0	0	53	40
1104	0.968349	43.247121	218	0	0	0	40	52
1105	0.968914	43.249772	116	0	0	0	0	95
1106	0.97028	43.248247	105	0	0	0	0	95
1107	0.970872	43.250867	46	0	0	8	59	30
1108	0.972301	43.249409	104	0	0	0	0	93
1109	0.972967	43.25197	458	0	0	0	32	42
1110	0.974387	43.250517	147	0	0	12	2	79
1111	0.974713	43.252845	298	0	0	0	87	4
1112	0.975895	43.251504	357	0	4	4	22	60
1201	0.799281	43.182482	0	89	0	0	0	11
1202	0.801453	43.181724	0	83	0	0	1	16
1203	0.798203	43.18109	0	68	0	0	32	0
1204	0.800233	43.180311	0	34	0	0	57	9
1205	0.796969	43.179222	0	47	30	0	20	0
1206	0.799384	43.178703	95	26	19	0	45	1
1207	0.795709	43.177819	0	100	0	0	0	0
1208	0.797757	43.176864	0	52	15	0	0	31
1209	0.79452	43.176227	0	100	0	0	0	0
1210	0.796709	43.17543	239	4	0	0	0	91
1211	0.793331	43.174636	245	57	0	0	0	39
1212	0.795926	43.173748	125	0	4	0	0	81
1301	0.812456	43.210804	237	0	0	0	41	44
1302	0.814635	43.210446	40	0	0	0	81	13
1303	0.812057	43.209001	292	0	0	6	53	29
1304	0.814284	43.208581	103	0	0	0	94	0
1305	0.811413	43.207405	516	0	4	0	81	0
1306	0.813721	43.207041	394	0	0	0	26	56
1307	0.810978	43.205311	205	0	0	0	75	18
1308	0.813475	43.204957	330	0	0	14	66	10
1309	0.810601	43.20368	261	0	0	0	67	29
1311	0.810118	43.201615	0	0	0	0	40	60
1312	0.812486	43.201455	289	0	0	0	61	30
1401	0.891102	43.27	291	0	0	0	60	28
1402	0.89339	43.269854	117	0	0	0	66	30
1403	0.890884	43.268384	0	0	0	0	50	50
1404	0.893181	43.268238	416	0	0	0	72	16
1405	0.89105	43.266467	438	0	0	0	67	23
1406	0.893551	43.266349	264	0	0	3	68	18
1407	0.890782	43.264794	246	0	12	28	9	38
1408	0.893497	43.264673	271	0	0	0	61	30
1409	0.890504	43.26289	401	0	0	0	0	81
1410	0.893124	43.262767	83	0	0	19	15	61
1411	0.890896	43.260782	390	0	0	0	3	74
1412	0.893296	43.26064	0	0	0	0	0	100
1501	0.823598	43.236716	0	100	0	0	0	0
1502	0.824869	43.235157	0	100	0	0	0	0
1503	0.825884	43.237647	0	100	0	0	0	0
1504	0.826997	43.236199	0	100	0	0	0	0
1505	0.827705	43.238684	0	100	0	0	0	0
1506	0.829126	43.23724	0	100	0	0	0	0
1507	0.829679	43.239723	0	100	0	0	0	0
1508	0.830796	43.238163	0	100	0	0	0	0
1509	0.831808	43.240764	0	100	0	0	0	0
1510	0.833076	43.239318	0	100	0	0	0	0
1511	0.833783	43.241804	0	100	0	0	0	0
1512	0.835054	43.240245	0	100	0	0	0	0
1601	0.886225	43.231013	0	100	0	0	0	0
1602	0.888843	43.230934	0	100	0	0	0	0
1603	0.886271	43.229101	0	100	0	0	0	0
1604	0.888884	43.229247	0	80	20	0	0	0
1605	0.886312	43.227413	0	94	6	0	0	0
1606	0.88862	43.227443	0	75	25	0	0	0
1607	0.886201	43.225611	0	80	0	0	20	0
1608	0.888666	43.22553	0	60	40	0	0	0
1609	0.886091	43.223809	0	40	60	0	0	0
1610	0.888401	43.223726	0	100	0	0	0	0
1611	0.885983	43.221895	138	0	76	0	18	0
1612	0.888276	43.221795	19	84	0	0	16	0
1701	0.83147	43.291175	0	99	0	0	0	0
1702	0.831518	43.289263	0	99	0	0	0	0
1703	0.831409	43.287461	0	60	40	0	0	0
1704	0.833793	43.291216	0	91	9	0	0	0
1705	0.833825	43.289406	0	60	40	0	0	0
1706	0.833897	43.287393	0	50	50	0	0	0
1707	0.836247	43.291126	0	80	20	0	0	0
1708	0.836294	43.289292	0	20	80	0	0	0
1709	0.83634	43.287414	0	85	15	0	0	0
1710	0.838836	43.291237	0	99	0	0	0	0
1711	0.838759	43.289247	0	70	20	10	0	0
1712	0.838807	43.287334	0	95	5	0	0	0
1801	0.922793	43.279417	149	0	3	0	94	0
1802	0.922527	43.277613	866	0	0	0	69	0
1803	0.92224	43.2759	488	0	0	0	82	0
1804	0.925262	43.279223	221	0	0	7	43	43
1805	0.925014	43.277465	294	0	0	0	90	0
1806	0.924894	43.275678	337	0	0	0	79	0
1807	0.927709	43.279103	416	0	0	0	38	50
1808	0.92746	43.27745	621	0	0	0	59	12
1809	0.927454	43.275605	493	0	0	0	83	0
1810	0.93003	43.27908	114	24	0	0	0	68
1811	0.929925	43.277422	379	0	0	0	32	48
1812	0.929947	43.275636	705	0	0	0	65	0
1901	0.932125	43.24915	289	6	0	0	84	0
1902	0.933548	43.247825	163	0	0	3	43	46
1903	0.934959	43.246485	0	0	0	4	6	90
1904	0.934053	43.250364	330	0	0	0	45	45
1905	0.935543	43.248968	235	0	0	0	22	68
1906	0.936829	43.247712	223	16	0	0	36	31
1907	0.936279	43.251384	321	0	8	0	80	0
1908	0.937633	43.250119	345	0	14	11	30	34
1909	0.939061	43.248787	197	0	11	0	35	49
1910	0.937895	43.252598	319	0	0	0	62	24
1911	0.939466	43.251267	300	0	0	0	23	59
1912	0.941036	43.249936	508	0	23	0	31	33
2001	0.896027	43.256002	46	0	0	0	14	86
2002	0.895384	43.254439	221	0	0	0	69	21
2003	0.898274	43.255132	11	0	0	0	0	100
2004	0.897451	43.253656	211	0	0	0	69	20
2005	0.900755	43.254156	288	0	0	40	0	45
2006	0.899752	43.252584	24	0	0	90	0	10
2007	0.903033	43.253393	265	0	0	0	74	18
2008	0.901429	43.251777	354	0	0	0	48	50
2009	0.904854	43.252342	49	0	0	0	83	15
2010	0.903325	43.250835	290	0	0	17	69	0
2011	0.906991	43.251053	114	0	0	3	17	67
2012	0.905633	43.249717	168	0	0	0	0	92
2101	1.0405	43.268221	0	0	0	0	50	50
2102	1.040264	43.27001	0	0	0	0	70	30
2104	1.042712	43.270182	0	0	0	0	11	90
2105	1.045396	43.268565	0	0	0	0	5	95
2106	1.045161	43.270354	0	0	0	0	20	80
2107	1.047844	43.268737	0	5	0	0	85	10
2108	1.047609	43.270526	0	0	0	0	40	60
2109	1.050292	43.268909	0	0	0	0	20	80
2110	1.050057	43.270697	0	0	0	0	0	100
2111	1.05274	43.26908	0	0	0	0	25	75
2113	1.055188	43.269252	0	0	0	0	0	100
2114	1.054953	43.271041	0	0	0	0	50	50
2115	1.057636	43.269424	0	0	0	0	50	50
2116	1.057401	43.271212	0	0	0	0	0	100
