# Supplementary material for: Temporal Beta Diversity of Bird Assemblages in Agricultural Landscapes: Land Cover Change vs. Stochastic Processes
Source: PLoS One. 2015 May 26;10(5):e0127913. doi: 10.1371/journal.pone.0127913 (PMC4444199; doi:10.1371/journal.pone.0127913)
Supplement: S5 Dataset — Table recording the spatial position (longitude and latitude) and land cover data (hedgerow length, percentage of woodland area, wooded fallow area, juniper fallow area, permanent grassland area, crop area) of sampling sites (rows) in 2007. (CSV) [file pone.0127913.s005.csv]

	longitude	latitude	hedgerow	wood	wooded.fallow	juniper.fallow	grassland	crops	station.1	longitude.1	latitude.1
101	0.925582	43.229826	187	11	1	0	8	72	101	0.925582	43.229826
102	0.925542	43.227912	173	36	11	0	0	46	102	0.925542	43.227912
103	0.925587	43.225999	24	2	0	0	0	97	103	0.925587	43.225999
104	0.927962	43.229743	257	1	0	0	24	61	104	0.927962	43.229743
105	0.928066	43.227998	38	0	49	0	0	50	105	0.928066	43.227998
106	0.928049	43.22603	451	3	0	0	0	88	106	0.928049	43.22603
107	0.930582	43.22955	5	20	0	0	6	74	107	0.930582	43.22955
108	0.930624	43.22775	288	2	8	0	1	84	108	0.930624	43.22775
109	0.930513	43.225949	449	0	0	0	0	87	109	0.930513	43.225949
110	0.932736	43.229577	98	0	3	0	15	81	110	0.932736	43.229577
111	0.932778	43.227777	367	0	0	0	17	75	111	0.932778	43.227777
112	0.93282	43.225977	337	0	0	0	0	92	112	0.93282	43.225977
201	0.871547	43.192088	408	0	0	0	90	0	201	0.871547	43.192088
202	0.869507	43.190812	251	28	0	0	63	0	202	0.869507	43.190812
203	0.872947	43.190683	152	0	0	0	96	0	203	0.872947	43.190683
204	0.870769	43.189513	35	84	0	0	15	0	204	0.870769	43.189513
205	0.87416	43.18922	181	43	0	0	53	0	205	0.87416	43.18922
206	0.872499	43.18796	131	48	0	0	45	5	206	0.872499	43.18796
207	0.876158	43.187788	294	14	0	0	15	62	207	0.876158	43.187788
208	0.873912	43.186741	78	50	0	0	49	0	208	0.873912	43.186741
209	0.87745	43.18671	196	61	0	0	0	34	209	0.87745	43.18671
210	0.87579	43.185415	469	64	0	0	25	0	210	0.87579	43.185415
211	0.879068	43.185349	737	26	0	0	9	38	211	0.879068	43.185349
212	0.877363	43.183972	178	52	31	0	13	0	212	0.877363	43.183972
301	0.819407	43.207625	36	0	0	0	0	98	301	0.819407	43.207625
302	0.819473	43.205833	237	0	0	0	30	60	302	0.819473	43.205833
303	0.8219	43.207735	265	0	0	0	0	88	303	0.8219	43.207735
304	0.821759	43.205857	32	13	0	0	0	84	304	0.821759	43.205857
305	0.824276	43.20776	218	0	0	0	0	92	305	0.824276	43.20776
306	0.82422	43.20589	0	10	0	0	4	76	306	0.82422	43.20589
307	0.826766	43.207724	181	0	0	0	11	80	307	0.826766	43.207724
308	0.82679	43.206034	59	0	0	0	70	24	308	0.82679	43.206034
309	0.829518	43.207768	236	0	0	0	50	45	309	0.829518	43.207768
310	0.829711	43.206025	239	0	0	6	37	52	310	0.829711	43.206025
311	0.831687	43.207797	200	0	0	0	40	55	311	0.831687	43.207797
312	0.832056	43.205995	92	14	0	2	19	60	312	0.832056	43.205995
401	0.756799	43.166674	0	89	0	0	11	0	401	0.756799	43.166674
402	0.75591	43.165113	200	0	0	58	35	0	402	0.75591	43.165113
403	0.755182	43.163527	0	4	0	39	0	1	403	0.755182	43.163527
404	0.759426	43.165837	0	99	0	0	1	0	404	0.759426	43.165837
405	0.758389	43.16436	201	8	0	57	24	0	405	0.758389	43.16436
406	0.757355	43.16277	0	0	0	63	0	0	406	0.757355	43.16277
407	0.761442	43.16519	0	99	0	0	1	0	407	0.761442	43.16519
408	0.760407	43.163601	71	43	0	48	5	0	408	0.760407	43.163601
409	0.759356	43.162117	0	0	0	74	0	0	409	0.759356	43.162117
410	0.763921	43.164437	0	62	38	0	0	0	410	0.763921	43.164437
411	0.76273	43.162958	0	55	0	42	3	0	411	0.76273	43.162958
412	0.761545	43.161507	0	0	0	75	0	0	412	0.761545	43.161507
501	0.787289	43.218216	0	30	0	0	0	70	501	0.787289	43.218216
502	0.788252	43.216654	0	39	0	0	0	61	502	0.788252	43.216654
503	0.789118	43.21497	0	36	0	9	55	0	503	0.789118	43.21497
504	0.789082	43.219159	258	1	0	0	6	89	504	0.789082	43.219159
505	0.79046	43.217597	217	6	0	0	35	56	505	0.79046	43.217597
506	0.791659	43.2158	0	97	0	0	3	0	506	0.791659	43.2158
507	0.791696	43.220007	293	8	23	0	6	53	507	0.791696	43.220007
508	0.792826	43.218272	339	0	0	0	89	1	508	0.792826	43.218272
509	0.794103	43.216509	83	47	0	0	51	0	509	0.794103	43.216509
510	0.793921	43.220846	0	3	0	0	0	97	510	0.793921	43.220846
511	0.795116	43.218999	170	16	0	0	39	37	511	0.795116	43.218999
512	0.796118	43.217365	189	2	0	0	95	0	512	0.796118	43.217365
601	0.848938	43.282321	105	2	0	0	27	70	601	0.848938	43.282321
602	0.849448	43.280611	44	0	0	0	16	83	602	0.849448	43.280611
603	0.851243	43.282773	64	0	0	0	10	89	603	0.851243	43.282773
604	0.852088	43.281139	147	18	0	0	54	25	604	0.852088	43.281139
605	0.8535	43.283491	254	0	0	0	87	6	605	0.8535	43.283491
606	0.85435	43.281688	132	16	0	0	81	0	606	0.85435	43.281688
607	0.855835	43.283958	204	0	0	0	98	0	607	0.855835	43.283958
608	0.856871	43.282237	219	0	0	0	96	0	608	0.856871	43.282237
609	0.85836	43.284695	0	0	0	0	100	0	609	0.85836	43.284695
610	0.859096	43.282868	305	0	0	0	92	0	610	0.859096	43.282868
611	0.860476	43.285551	334	0	0	0	93	0	611	0.860476	43.285551
612	0.86188	43.283403	155	0	0	0	75	18	612	0.86188	43.283403
701	0.942637	43.275862	224	17	0	0	0	77	701	0.942637	43.275862
702	0.942633	43.274038	321	0	0	0	0	95	702	0.942633	43.274038
703	0.945368	43.275647	466	0	2	0	8	77	703	0.945368	43.275647
704	0.94516	43.273944	505	0	11	0	0	75	704	0.94516	43.273944
705	0.947553	43.275614	405	27	9	0	23	26	705	0.947553	43.275614
706	0.947506	43.273938	496	4	28	0	0	53	706	0.947506	43.273938
707	0.950146	43.275481	262	35	0	0	19	36	707	0.950146	43.275481
708	0.950327	43.273737	183	0	0	0	0	96	708	0.950327	43.273737
709	0.952482	43.275516	97	23	0	0	16	57	709	0.952482	43.275516
710	0.952478	43.273638	103	0	0	0	26	73	710	0.952478	43.273638
711	0.955151	43.275372	293	13	0	0	0	75	711	0.955151	43.275372
712	0.955037	43.273546	87	0	0	0	6	94	712	0.955037	43.273546
801	0.815489	43.248033	0	100	0	0	0	0	801	0.815489	43.248033
802	0.815347	43.246507	0	100	0	0	0	0	802	0.815347	43.246507
803	0.815546	43.24471	0	100	0	0	0	0	803	0.815546	43.24471
804	0.815592	43.24291	0	85	0	0	0	15	804	0.815592	43.24291
805	0.817766	43.248228	0	100	0	0	0	0	805	0.817766	43.248228
806	0.817963	43.246543	0	100	0	0	0	0	806	0.817963	43.246543
807	0.817701	43.244739	0	100	0	0	0	0	807	0.817701	43.244739
808	0.817749	43.242826	0	100	0	0	0	0	808	0.817749	43.242826
809	0.820075	43.248259	0	100	0	0	0	0	809	0.820075	43.248259
810	0.820431	43.246351	0	100	0	0	0	0	810	0.820431	43.246351
811	0.820476	43.244551	0	100	0	0	0	0	811	0.820476	43.244551
812	0.820208	43.242972	0	100	0	0	0	0	812	0.820208	43.242972
901	0.842658	43.208614	55	0	0	2	0	97	901	0.842658	43.208614
902	0.842525	43.207079	106	0	8	40	0	50	902	0.842525	43.207079
903	0.842548	43.205009	9	0	0	0	0	100	903	0.842548	43.205009
904	0.84261	43.203105	40	0	0	0	0	100	904	0.84261	43.203105
905	0.845076	43.208502	206	0	0	7	25	64	905	0.845076	43.208502
906	0.845129	43.206938	66	0	15	24	20	40	906	0.845129	43.206938
907	0.845246	43.205223	116	7	0	0	0	92	907	0.845246	43.205223
908	0.844983	43.20322	0	0	0	0	0	100	908	0.844983	43.20322
909	0.847831	43.208613	198	14	0	27	34	20	909	0.847831	43.208613
910	0.847678	43.207034	159	34	0	9	55	0	910	0.847678	43.207034
911	0.847809	43.205113	186	1	0	0	45	50	911	0.847809	43.205113
912	0.847808	43.203175	42	0	0	0	0	99	912	0.847808	43.203175
1001	0.86033	43.263986	13	0	0	0	0	100	1001	0.86033	43.263986
1002	0.860592	43.262413	42	0	0	0	0	96	1002	0.860592	43.262413
1003	0.861188	43.260397	283	0	0	0	0	82	1003	0.861188	43.260397
1004	0.862814	43.264362	97	0	0	0	0	98	1004	0.862814	43.264362
1005	0.863195	43.262566	202	0	0	0	0	85	1005	0.863195	43.262566
1006	0.863477	43.260935	0	0	0	3	0	97	1006	0.863477	43.260935
1007	0.86542	43.264546	196	0	0	0	0	97	1007	0.86542	43.264546
1008	0.865675	43.262813	309	0	0	0	0	87	1008	0.865675	43.262813
1010	0.867546	43.264868	188	0	0	0	0	94	1010	0.867546	43.264868
1011	0.868049	43.263187	255	0	0	0	0	86	1011	0.868049	43.263187
1012	0.868663	43.261475	204	0	0	0	0	96	1012	0.868663	43.261475
1101	0.964779	43.247564	0	0	0	0	74	26	1101	0.964779	43.247564
1102	0.966271	43.246001	0	0	0	0	0	100	1102	0.966271	43.246001
1103	0.966841	43.248606	353	0	0	0	49	47	1103	0.966841	43.248606
1104	0.968349	43.247121	217	0	0	0	0	95	1104	0.968349	43.247121
1105	0.968914	43.249772	52	0	0	0	1	99	1105	0.968914	43.249772
1106	0.97028	43.248247	0	0	0	0	3	97	1106	0.97028	43.248247
1107	0.970872	43.250867	198	0	0	0	0	97	1107	0.970872	43.250867
1108	0.972301	43.249409	0	1	0	0	51	48	1108	0.972301	43.249409
1109	0.972967	43.25197	204	0	0	0	30	67	1109	0.972967	43.25197
1110	0.974387	43.250517	29	1	0	0	25	73	1110	0.974387	43.250517
1111	0.974713	43.252845	79	0	9	0	89	1	1111	0.974713	43.252845
1112	0.975895	43.251504	287	0	33	0	12	50	1112	0.975895	43.251504
1201	0.799281	43.182482	0	87	0	0	13	0	1201	0.799281	43.182482
1202	0.801453	43.181724	0	81	0	0	16	3	1202	0.801453	43.181724
1203	0.798203	43.18109	0	60	0	0	0	40	1203	0.798203	43.18109
1204	0.800233	43.180311	34	33	0	0	4	61	1204	0.800233	43.180311
1205	0.796969	43.179222	0	77	6	0	14	0	1205	0.796969	43.179222
1206	0.799384	43.178703	113	43	6	0	14	25	1206	0.799384	43.178703
1207	0.795709	43.177819	0	100	0	0	0	0	1207	0.795709	43.177819
1208	0.797757	43.176864	0	20	59	0	19	0	1208	0.797757	43.176864
1209	0.79452	43.176227	0	100	0	0	0	0	1209	0.79452	43.176227
1210	0.796709	43.17543	231	1	53	0	0	34	1210	0.796709	43.17543
1211	0.793331	43.174636	253	50	0	0	6	33	1211	0.793331	43.174636
1212	0.795926	43.173748	149	3	0	0	11	75	1212	0.795926	43.173748
1301	0.812456	43.210804	0	5	0	0	9	86	1301	0.812456	43.210804
1302	0.814635	43.210446	0	0	1	0	0	99	1302	0.814635	43.210446
1303	0.812057	43.209001	204	0	0	0	0	97	1303	0.812057	43.209001
1304	0.814284	43.208581	0	0	0	0	0	100	1304	0.814284	43.208581
1305	0.811413	43.207405	554	0	0	0	0	74	1305	0.811413	43.207405
1306	0.813721	43.207041	122	0	0	0	0	97	1306	0.813721	43.207041
1307	0.810978	43.205311	0	0	0	0	0	100	1307	0.810978	43.205311
1308	0.813475	43.204957	102	0	2	0	0	94	1308	0.813475	43.204957
1309	0.810601	43.20368	0	0	0	0	0	100	1309	0.810601	43.20368
1311	0.810118	43.201615	24	0	0	0	0	100	1311	0.810118	43.201615
1312	0.812486	43.201455	270	0	0	0	17	79	1312	0.812486	43.201455
1401	0.891102	43.27	166	0	0	0	0	96	1401	0.891102	43.27
1402	0.89339	43.269854	108	0	0	0	0	98	1402	0.89339	43.269854
1403	0.890884	43.268384	0	0	0	0	0	100	1403	0.890884	43.268384
1404	0.893181	43.268238	425	0	0	0	0	82	1404	0.893181	43.268238
1405	0.89105	43.266467	211	0	0	0	0	79	1405	0.89105	43.266467
1406	0.893551	43.266349	41	0	0	2	0	96	1406	0.893551	43.266349
1407	0.890782	43.264794	0	28	0	13	2	57	1407	0.890782	43.264794
1408	0.893497	43.264673	447	0	0	21	0	66	1408	0.893497	43.264673
1409	0.890504	43.26289	392	0	0	0	38	49	1409	0.890504	43.26289
1410	0.893124	43.262767	258	0	0	13	0	79	1410	0.893124	43.262767
1411	0.890896	43.260782	148	0	0	0	4	91	1411	0.890896	43.260782
1412	0.893296	43.26064	34	0	0	0	0	100	1412	0.893296	43.26064
1501	0.823598	43.236716	0	100	0	0	0	0	1501	0.823598	43.236716
1502	0.824869	43.235157	0	100	0	0	0	0	1502	0.824869	43.235157
1503	0.825884	43.237647	0	100	0	0	0	0	1503	0.825884	43.237647
1504	0.826997	43.236199	0	100	0	0	0	0	1504	0.826997	43.236199
1505	0.827705	43.238684	0	100	0	0	0	0	1505	0.827705	43.238684
1506	0.829126	43.23724	0	100	0	0	0	0	1506	0.829126	43.23724
1507	0.829679	43.239723	0	100	0	0	0	0	1507	0.829679	43.239723
1508	0.830796	43.238163	0	100	0	0	0	0	1508	0.830796	43.238163
1509	0.831808	43.240764	0	100	0	0	0	0	1509	0.831808	43.240764
1510	0.833076	43.239318	0	100	0	0	0	0	1510	0.833076	43.239318
1511	0.833783	43.241804	0	100	0	0	0	0	1511	0.833783	43.241804
1512	0.835054	43.240245	0	100	0	0	0	0	1512	0.835054	43.240245
1601	0.886225	43.231013	0	100	0	0	0	0	1601	0.886225	43.231013
1602	0.888843	43.230934	0	100	0	0	0	0	1602	0.888843	43.230934
1603	0.886271	43.229101	0	100	0	0	0	0	1603	0.886271	43.229101
1604	0.888884	43.229247	0	100	0	0	0	0	1604	0.888884	43.229247
1605	0.886312	43.227413	0	100	0	0	0	0	1605	0.886312	43.227413
1606	0.88862	43.227443	0	100	0	0	0	0	1606	0.88862	43.227443
1607	0.886201	43.225611	0	100	0	0	0	0	1607	0.886201	43.225611
1608	0.888666	43.22553	0	100	0	0	0	0	1608	0.888666	43.22553
1609	0.886091	43.223809	0	100	0	0	0	0	1609	0.886091	43.223809
1610	0.888401	43.223726	0	89	0	0	10	0	1610	0.888401	43.223726
1611	0.885983	43.221895	127	74	0	0	22	0	1611	0.885983	43.221895
1612	0.888276	43.221795	94	71	0	8	18	0	1612	0.888276	43.221795
1701	0.83147	43.291175	0	100	0	0	0	0	1701	0.83147	43.291175
1702	0.831518	43.289263	0	100	0	0	0	0	1702	0.831518	43.289263
1703	0.831409	43.287461	0	100	0	0	0	0	1703	0.831409	43.287461
1704	0.833793	43.291216	0	100	0	0	0	0	1704	0.833793	43.291216
1705	0.833825	43.289406	0	100	0	0	0	0	1705	0.833825	43.289406
1706	0.833897	43.287393	0	100	0	0	0	0	1706	0.833897	43.287393
1707	0.836247	43.291126	0	100	0	0	0	0	1707	0.836247	43.291126
1708	0.836294	43.289292	0	100	0	0	0	0	1708	0.836294	43.289292
1709	0.83634	43.287414	0	100	0	0	0	0	1709	0.83634	43.287414
1710	0.838836	43.291237	0	100	0	0	0	0	1710	0.838836	43.291237
1711	0.838759	43.289247	0	100	0	0	0	0	1711	0.838759	43.289247
1712	0.838807	43.287334	0	100	0	0	0	0	1712	0.838807	43.287334
1801	0.922793	43.279417	291	0	0	0	27	68	1801	0.922793	43.279417
1802	0.922527	43.277613	702	0	0	0	70	12	1802	0.922527	43.277613
1803	0.92224	43.2759	593	0	0	0	19	65	1803	0.92224	43.2759
1804	0.925262	43.279223	417	0	0	0	71	19	1804	0.925262	43.279223
1805	0.925014	43.277465	462	0	0	0	83	6	1805	0.925014	43.277465
1806	0.924894	43.275678	266	0	0	0	29	59	1806	0.924894	43.275678
1807	0.927709	43.279103	541	0	0	0	68	23	1807	0.927709	43.279103
1808	0.92746	43.27745	526	0	0	0	67	22	1808	0.92746	43.27745
1809	0.927454	43.275605	510	0	0	0	21	61	1809	0.927454	43.275605
1810	0.93003	43.27908	156	14	0	0	0	81	1810	0.93003	43.27908
1811	0.929925	43.277422	283	0	0	0	21	75	1811	0.929925	43.277422
1812	0.929947	43.275636	621	0	0	0	23	59	1812	0.929947	43.275636
1901	0.932125	43.24915	400	0	0	0	21	70	1901	0.932125	43.24915
1902	0.933548	43.247825	190	0	0	29	13	54	1902	0.933548	43.247825
1903	0.934959	43.246485	0	0	0	0	0	97	1903	0.934959	43.246485
1904	0.934053	43.250364	366	0	0	0	93	0	1904	0.934053	43.250364
1905	0.935543	43.248968	300	0	0	0	75	19	1905	0.935543	43.248968
1906	0.936829	43.247712	228	0	0	0	53	34	1906	0.936829	43.247712
1907	0.936279	43.251384	200	0	0	0	95	0	1907	0.936279	43.251384
1908	0.937633	43.250119	186	0	0	19	77	0	1908	0.937633	43.250119
1909	0.939061	43.248787	130	0	0	41	29	23	1909	0.939061	43.248787
1910	0.937895	43.252598	370	0	0	0	72	24	1910	0.937895	43.252598
1911	0.939466	43.251267	401	0	0	0	59	37	1911	0.939466	43.251267
1912	0.941036	43.249936	22	0	0	0	100	0	1912	0.941036	43.249936
2001	0.896027	43.256002	264	0	0	23	0	73	2001	0.896027	43.256002
2002	0.895384	43.254439	0	0	0	42	0	58	2002	0.895384	43.254439
2003	0.898274	43.255132	0	0	0	95	0	5	2003	0.898274	43.255132
2004	0.897451	43.253656	0	0	0	91	0	9	2004	0.897451	43.253656
2005	0.900755	43.254156	188	0	0	42	0	55	2005	0.900755	43.254156
2006	0.899752	43.252584	21	0	85	6	0	9	2006	0.899752	43.252584
2007	0.903033	43.253393	91	0	0	0	45	54	2007	0.903033	43.253393
2008	0.901429	43.251777	274	0	20	25	2	48	2008	0.901429	43.251777
2009	0.904854	43.252342	471	0	0	0	33	61	2009	0.904854	43.252342
2010	0.903325	43.250835	56	0	0	94	1	4	2010	0.903325	43.250835
2011	0.906991	43.251053	488	0	0	0	0	83	2011	0.906991	43.251053
2012	0.905633	43.249717	255	0	0	24	54	17	2012	0.905633	43.249717
2101	1.0405	43.268221	90	0	0	0	15	84	2101	1.0405	43.268221
2102	1.040264	43.27001	208	0	0	0	21	76	2102	1.040264	43.27001
2104	1.042712	43.270182	288	0	0	0	0	95	2104	1.042712	43.270182
2105	1.045396	43.268565	97	0	0	0	0	100	2105	1.045396	43.268565
2106	1.045161	43.270354	205	0	0	0	0	95	2106	1.045161	43.270354
2107	1.047844	43.268737	0	0	0	0	0	100	2107	1.047844	43.268737
2108	1.047609	43.270526	233	0	0	0	0	95	2108	1.047609	43.270526
2109	1.050292	43.268909	0	0	0	0	3	97	2109	1.050292	43.268909
2110	1.050057	43.270697	225	0	0	0	4	92	2110	1.050057	43.270697
2111	1.05274	43.26908	0	0	0	0	32	68	2111	1.05274	43.26908
2113	1.055188	43.269252	46	0	0	0	18	82	2113	1.055188	43.269252
2114	1.054953	43.271041	86	0	0	0	0	99	2114	1.054953	43.271041
2115	1.057636	43.269424	86	0	0	0	7	92	2115	1.057636	43.269424
2116	1.057401	43.271212	359	0	0	0	0	97	2116	1.057401	43.271212
